# Supplementary material for: Lipidomics Analysis of Free Fatty Acids in Human Plasma of Healthy and Diabetic Subjects by Liquid Chromatography-High Resolution Mass Spectrometry (LC-HRMS)
Source: Biomedicines. 2022 May 20;10(5):1189. doi: 10.3390/biomedicines10051189 (PMC9138513; doi:10.3390/biomedicines10051189)
Supplement: Supplementary file 1 [file biomedicines-10-01189-s001.zip]

Archive with 1 entries (1 files):
- biomedicines-1713255-supplementary.pdf
